# Supplementary material for: Synthesis and Characterization of Novel Methyl (3)5-(N-Boc-piperidinyl)-1H-pyrazole-4-carboxylates
Source: Molecules. 2021 Jun 22;26(13):3808. doi: 10.3390/molecules26133808 (PMC8270337; doi:10.3390/molecules26133808)
Supplement: Supplementary file 1 [file molecules-26-03808-s001.zip]

Archive with 1 entries (1 files):
- molecules-1244469-supplementary.pdf
